# Supplementary material for: Immunogenicity of a Candidate DTacP-sIPV Combined Vaccine and Its Protection Efficacy against Pertussis in a Rhesus Macaque Model
Source: Vaccines (Basel). 2021 Dec 30;10(1):47. doi: 10.3390/vaccines10010047 (PMC8779802; doi:10.3390/vaccines10010047)
Supplement: Supplementary file 1 [file vaccines-10-00047-s001.zip]

Archive with 2 entries (2 files):
- Supplementary Figure S1.pdf
- Supplymentary Table S1.xlsx
